# Supplementary material for: Implicit HbA1c Achieving 87% Accuracy within 90 Days in Non-Invasive Fasting Blood Glucose Measurements Using Photoplethysmography
Source: Bioengineering (Basel). 2023 Oct 16;10(10):1207. doi: 10.3390/bioengineering10101207 (PMC10604272; doi:10.3390/bioengineering10101207)
Supplement: Supplementary file 1 [file bioengineering-10-01207-s001.zip]

Archive with 1 entries (1 files):
- bioengineering-2623404-supplementary.pdf
